# Supplementary material for: The pathway to resolve dimeric forms distinguishes plasmids from megaplasmids in Enterobacteriaceae
Source: Nucleic Acids Res. 2025 Jan 11;53(2):gkae1300. doi: 10.1093/nar/gkae1300 (PMC11724359; doi:10.1093/nar/gkae1300)
Supplement: gkae1300_Supplemental_Files [file gkae1300_supplemental_files.zip]

Archive with 2 entries (2 files):
- Sup file 1.pdf
- Sup file 2 (1).xlsx
